# Supplementary material for: Three new macropterous species, and additional records, of Oedichirus Erichson, 1839 from China (Coleoptera, Staphylinidae, Paederinae)
Source: Zookeys. 2026 May 22;1280:231–43. doi: 10.3897/zookeys.1280.192656 (PMC13221659; doi:10.3897/zookeys.1280.192656)
Supplement: XML Treatment for Oedichirus acutus [file zookeys.1280.192656-treatment1.xml]

<!DOCTYPE tp:taxon-treatment
  PUBLIC "-//TaxonX//DTD Taxonomic Treatment Publishing DTD v0 20100105//EN" "tax-treatment-NSO.dtd">
<tp:taxon-treatment xmlns:tp="http://www.plazi.org/taxpub"><tp:treatment-meta><kwd-group><label>Taxon classification</label><kwd>
              <named-content content-type="kingdom">Animalia</named-content>
            </kwd><kwd>
              <named-content content-type="order">Coleoptera</named-content>
            </kwd><kwd>
              <named-content content-type="family">Staphylinidae</named-content>
            </kwd></kwd-group><mixed-citation publication-type="journal"><person-group><name><surname>Tang</surname><given-names>Shi-Chao</given-names></name><name><surname>Xu</surname><given-names>Wang</given-names></name><name><surname>Peng</surname><given-names>Zhong</given-names></name></person-group><article-title>Three new macropterous species, and additional records, of <italic><tp:taxon-name><tp:taxon-name-part taxon-name-part-type="genus" reg="Oedichirus">Oedichirus</tp:taxon-name-part></tp:taxon-name></italic> Erichson, 1839 from China (<tp:taxon-name><tp:taxon-name-part taxon-name-part-type="order" reg="Coleoptera">Coleoptera</tp:taxon-name-part></tp:taxon-name>, <tp:taxon-name><tp:taxon-name-part taxon-name-part-type="family" reg="Staphylinidae">Staphylinidae</tp:taxon-name-part></tp:taxon-name>, <tp:taxon-name><tp:taxon-name-part taxon-name-part-type="subfamily" reg="Paederinae">Paederinae</tp:taxon-name-part></tp:taxon-name>)</article-title><source>Zookeys</source><day>22</day><month>05</month><year>2026</year><volume>1280</volume><fpage>231</fpage><lpage>243</lpage><pub-id pub-id-type="doi">10.3897/zookeys.1280.192656</pub-id></mixed-citation></tp:treatment-meta><tp:nomenclature><tp:taxon-name><object-id xmlns:xlink="http://www.w3.org/1999/xlink" content-type="arpha" xlink:type="simple">E793D8F9-6ECA-51F7-9978-7391419901EB</object-id>
                		<tp:taxon-name-part taxon-name-part-type="genus" reg="Oedichirus">Oedichirus</tp:taxon-name-part> <tp:taxon-name-part taxon-name-part-type="species" reg="acutus">acutus</tp:taxon-name-part>
                	
                		<object-id xmlns:xlink="http://www.w3.org/1999/xlink" content-type="zoobank" xlink:type="simple">https://zoobank.org/30FFF2CD-B698-4140-93E0-ADBDC8B7A9B6</object-id>
                	</tp:taxon-name><tp:taxon-authority>Tang &amp; Peng</tp:taxon-authority><tp:taxon-status xmlns:xlink="http://www.w3.org/1999/xlink" xlink:type="simple">sp. nov.</tp:taxon-status><xref ref-type="fig" rid="F1">Figs 1A</xref><xref ref-type="fig" rid="F2">, 2</xref></tp:nomenclature><tp:treatment-sec sec-type="Type material"><title>Type material.</title><p><bold><italic>Holotype</italic></bold>. China – <bold>Guizhou</bold> • ♂; glued on a card with two labels as follows: “China: Guizhou Prov., Libo Co., Maolan N. R., Bizuo, <named-content xmlns:xlink="http://www.w3.org/1999/xlink" content-type="dwc:verbatimCoordinates" xlink:type="simple">25°17'51"N, 106°04'28"E</named-content>, 679 m, 01.V.2017, Jiang, Hu, Liu &amp; Zhang leg.” “HOLOTYPE: <italic><tp:taxon-name><tp:taxon-name-part taxon-name-part-type="genus" reg="Oedichirus">Oedichirus</tp:taxon-name-part> <tp:taxon-name-part taxon-name-part-type="species" reg="acutus">acutus</tp:taxon-name-part></tp:taxon-name></italic> Tang &amp; Peng, 2026, new species.” [red handwritten label]; (<abbrev xmlns:xlink="http://www.w3.org/1999/xlink" content-type="institution" xlink:title="Shanghai Normal University, Shanghai, China" xlink:type="simple">SNUC</abbrev>). <bold><italic>Paratypes</italic></bold>. China – <bold>Guizhou</bold> • 1 ♀; glued on a card with two labels as follows: “China: Guizhou Prov., Libo Co., Maolan N. R., Bizuo, <named-content xmlns:xlink="http://www.w3.org/1999/xlink" content-type="dwc:verbatimCoordinates" xlink:type="simple">25°17'16"N, 106°04'18"E</named-content>, 850 m, 26.IV.2017, Jiang, Hu, Liu &amp; Zhang leg.” “PARATYPE: <italic><tp:taxon-name><tp:taxon-name-part taxon-name-part-type="genus" reg="Oedichirus">Oedichirus</tp:taxon-name-part> <tp:taxon-name-part taxon-name-part-type="species" reg="acutus">acutus</tp:taxon-name-part></tp:taxon-name></italic> Tang &amp; Peng, 2026, new species.” [yellow handwritten label]; (<abbrev xmlns:xlink="http://www.w3.org/1999/xlink" content-type="institution" xlink:title="Shanghai Normal University, Shanghai, China" xlink:type="simple">SNUC</abbrev>); China – <bold>Guizhou</bold> • 1 ♂; glued on a card with two labels as follows: “China: Guizhou Prov., Libo Co., Maolan N. R., Dongtang, 780 m, 21.VII.2015, Li-Zhen Li leg.” “PARATYPE: <italic><tp:taxon-name><tp:taxon-name-part taxon-name-part-type="genus" reg="Oedichirus">Oedichirus</tp:taxon-name-part> <tp:taxon-name-part taxon-name-part-type="species" reg="acutus">acutus</tp:taxon-name-part></tp:taxon-name></italic> Tang &amp; Peng, 2026, new species.” [yellow handwritten label]; (<abbrev xmlns:xlink="http://www.w3.org/1999/xlink" content-type="institution" xlink:title="Shanghai Normal University, Shanghai, China" xlink:type="simple">SNUC</abbrev>).</p></tp:treatment-sec><tp:treatment-sec sec-type="Description"><title>Description.</title><p>Measurements (in mm) and ratios: <abbrev xmlns:xlink="http://www.w3.org/1999/xlink" xlink:title="Body length" xlink:type="simple">BL</abbrev>: 8.44–9.00; <abbrev xmlns:xlink="http://www.w3.org/1999/xlink" xlink:title="forebody length" xlink:type="simple">FL</abbrev>: 3.78–4.00; <abbrev xmlns:xlink="http://www.w3.org/1999/xlink" xlink:title="head length" xlink:type="simple">HL</abbrev>: 0.78–1.00; <abbrev xmlns:xlink="http://www.w3.org/1999/xlink" xlink:title="head width" xlink:type="simple">HW</abbrev>: 1.12–1.13; <abbrev xmlns:xlink="http://www.w3.org/1999/xlink" xlink:title="length of antenna" xlink:type="simple">AnL</abbrev>: 2.68–2.83; <abbrev xmlns:xlink="http://www.w3.org/1999/xlink" xlink:title="pronotum length" xlink:type="simple">PL</abbrev>: 1.15–1.26; <abbrev xmlns:xlink="http://www.w3.org/1999/xlink" xlink:title="pronotum width" xlink:type="simple">PW</abbrev>: 1.00–1.11; <abbrev xmlns:xlink="http://www.w3.org/1999/xlink" xlink:title="elytral length" xlink:type="simple">EL</abbrev>: 1.41–1.49; <abbrev xmlns:xlink="http://www.w3.org/1999/xlink" xlink:title="elytra width" xlink:type="simple">EW</abbrev>: 1.49–1.60; <abbrev xmlns:xlink="http://www.w3.org/1999/xlink" xlink:title="length of aedeagus" xlink:type="simple">AL</abbrev>: 1.29; <abbrev xmlns:xlink="http://www.w3.org/1999/xlink" xlink:title="head width" xlink:type="simple">HW</abbrev>/<abbrev xmlns:xlink="http://www.w3.org/1999/xlink" xlink:title="head length" xlink:type="simple">HL</abbrev>: 1.11–1.43; <abbrev xmlns:xlink="http://www.w3.org/1999/xlink" xlink:title="head width" xlink:type="simple">HW</abbrev>/<abbrev xmlns:xlink="http://www.w3.org/1999/xlink" xlink:title="pronotum width" xlink:type="simple">PW</abbrev>: 1.00–1.11; <abbrev xmlns:xlink="http://www.w3.org/1999/xlink" xlink:title="head length" xlink:type="simple">HL</abbrev>/<abbrev xmlns:xlink="http://www.w3.org/1999/xlink" xlink:title="pronotum length" xlink:type="simple">PL</abbrev>: 0.68–0.87; <abbrev xmlns:xlink="http://www.w3.org/1999/xlink" xlink:title="pronotum width" xlink:type="simple">PW</abbrev>/<abbrev xmlns:xlink="http://www.w3.org/1999/xlink" xlink:title="pronotum length" xlink:type="simple">PL</abbrev>: 0.82–0.94; <abbrev xmlns:xlink="http://www.w3.org/1999/xlink" xlink:title="elytral length" xlink:type="simple">EL</abbrev>/<abbrev xmlns:xlink="http://www.w3.org/1999/xlink" xlink:title="pronotum length" xlink:type="simple">PL</abbrev>: 1.12–1.26.</p><p><bold><italic>Habitus</italic></bold> as in Fig. <xref ref-type="fig" rid="F1">1A</xref>. Coloration: body black; antennae and legs yellowish brown.</p><fig id="F1" position="float" orientation="portrait"><object-id xmlns:xlink="http://www.w3.org/1999/xlink" content-type="doi" xlink:type="simple">10.3897/zookeys.1280.192656.figure1</object-id><object-id xmlns:xlink="http://www.w3.org/1999/xlink" content-type="arpha" xlink:type="simple">6FA34868-B3FB-51F2-B30B-471778713945</object-id><label>Figure 1.</label><caption><p>Habitus (<bold>A</bold>–<bold>C</bold>). <bold>A</bold>. <italic><tp:taxon-name><tp:taxon-name-part taxon-name-part-type="genus" reg="Oedichirus">Oedichirus</tp:taxon-name-part> <tp:taxon-name-part taxon-name-part-type="species" reg="acutus">acutus</tp:taxon-name-part></tp:taxon-name></italic>; <bold>B</bold>. <italic><tp:taxon-name><tp:taxon-name-part taxon-name-part-type="genus" reg="Oedichirus">Oedichirus</tp:taxon-name-part> <tp:taxon-name-part taxon-name-part-type="species" reg="biwenxuani">biwenxuani</tp:taxon-name-part></tp:taxon-name></italic>; <bold>C</bold>. <italic><tp:taxon-name><tp:taxon-name-part taxon-name-part-type="genus" reg="Oedichirus">Oedichirus</tp:taxon-name-part> <tp:taxon-name-part taxon-name-part-type="species" reg="excisus">excisus</tp:taxon-name-part></tp:taxon-name></italic>. Scale bars: 1.0 mm.</p></caption><graphic xmlns:xlink="http://www.w3.org/1999/xlink" xlink:href="zookeys-1280-231_article-192656__-g001.jpg" id="oo_1654271.jpg" position="float" orientation="portrait" xlink:type="simple"><uri content-type="original_file" xlink:type="simple">https://binary.pensoft.net/fig/1654271</uri></graphic></fig><p><bold><italic>Head</italic></bold> weakly transverse, broadest across eyes. Lateral contours behind eyes converged sharply with basal angles distinct. Dorsal surface with coarse, moderately dense punctures. <bold><italic>Eyes</italic></bold> strongly convex, 2.47–2.59 times as long as distance from posterior margin of eye to posterior constriction.</p><p><bold><italic>Pronotum</italic></bold> approximately as broad as head, widest anteriorly and gently tapering posteriorly. Median dorsal portion slightly convex, surface with irregular coarse punctures, distinctly larger than those on head.</p><p><bold><italic>Elytra</italic></bold> oblong, surface with dense and coarse punctures, distinctly denser and finer than those on head and pronotum. Humeral angles and wings well developed.</p><p><bold><italic>Abdomen</italic></bold> with dense punctures, nearly arranged in rows; punctures on segments III–VI weakly coarser and denser than on segments VII–VIII. Interstices with fine and shallow microsculpture composed of transverse striae; posterior margin of tergite VII with palisade fringe.</p><p><bold>Male</bold>. Sternites III–VI unmodified. Sternite VII (Fig. <xref ref-type="fig" rid="F2">2E</xref>) weakly asymmetrical with shallow impunctate postero-median impression; posterior margin with angular projection on each side of midline. Sternite VIII (Fig. <xref ref-type="fig" rid="F2">2F</xref>) symmetrical, posterior excision deep and V-shaped. Tergite IX (Fig. <xref ref-type="fig" rid="F2">2D</xref>) with posterior processes 1.16–1.21 times as long as median portion of tergite IX. Sternite IX shaped as in Fig. <xref ref-type="fig" rid="F2">2G</xref>. Aedeagus (Figs <xref ref-type="fig" rid="F2">2H</xref>, <xref ref-type="fig" rid="F2">2I</xref>) asymmetrical; ventral process lamellate, and acute apically in lateral view, subapically with two conspicuous processes pointing ventrad. Parameres long and slender.</p><fig id="F2" position="float" orientation="portrait"><object-id xmlns:xlink="http://www.w3.org/1999/xlink" content-type="doi" xlink:type="simple">10.3897/zookeys.1280.192656.figure2</object-id><object-id xmlns:xlink="http://www.w3.org/1999/xlink" content-type="arpha" xlink:type="simple">D1AD4A93-264D-5358-9419-1346A722CBA2</object-id><label>Figure 2.</label><caption><p><italic><tp:taxon-name><tp:taxon-name-part taxon-name-part-type="genus" reg="Oedichirus">Oedichirus</tp:taxon-name-part> <tp:taxon-name-part taxon-name-part-type="species" reg="acutus">acutus</tp:taxon-name-part></tp:taxon-name></italic>. <bold>A</bold>. Female tergite VIII; <bold>B</bold>. Female sternite VIII; <bold>C</bold>. Female tergite IX; <bold>D</bold>. Male tergite IX; <bold>E</bold>. Male sternite VII; <bold>F</bold>. Male sternite VIII; <bold>G</bold>. Male sternite IX; <bold>H</bold>. Aedeagus in lateral view; <bold>I</bold>. Aedeagus in ventral view. Scale bars: 0.5 mm.</p></caption><graphic xmlns:xlink="http://www.w3.org/1999/xlink" xlink:href="zookeys-1280-231_article-192656__-g002.jpg" id="oo_1654272.jpg" position="float" orientation="portrait" xlink:type="simple"><uri content-type="original_file" xlink:type="simple">https://binary.pensoft.net/fig/1654272</uri></graphic></fig><p><bold>Female</bold>. Abdominal tergite VIII (Fig. <xref ref-type="fig" rid="F2">2A</xref>) oblong, with weakly convex posterior margin. Posterior margin of abdominal sternite VIII (Fig. <xref ref-type="fig" rid="F2">2B</xref>) broadly convex. Tergite IX shaped as in Fig. <xref ref-type="fig" rid="F2">2C</xref>.</p></tp:treatment-sec><tp:treatment-sec sec-type="Distribution"><title>Distribution.</title><p>The new species is known from several localities in the Maolan Nature Reserve, which is close to the border between Guizhou and Guangxi provinces. Although all confirmed records are from the Guizhou side, the species is also expected to occur in the mountains of Guangxi Province.</p></tp:treatment-sec><tp:treatment-sec sec-type="Etymology"><title>Etymology.</title><p>The epithet is derived from the Latin adjective “<italic>acutus</italic>” and refers to the acute apex of the aedeagus in ventral view.</p></tp:treatment-sec><tp:treatment-sec sec-type="Comparative notes"><title>Comparative notes.</title><p>Based on the uniformly black body and the shape of the male sternites VII–VIII, this species may be allied to <italic><tp:taxon-name><tp:taxon-name-part taxon-name-part-type="genus" reg="Oedichirus">O.</tp:taxon-name-part> <tp:taxon-name-part taxon-name-part-type="species" reg="ovalisis">ovalisis</tp:taxon-name-part></tp:taxon-name></italic> Duan, Yue &amp; Li, 2024, from which it is distinguished by the lighter coloration of legs, the shape of the pronotum, the deeper posterior excision of the male sternite VIII and the lamellate ventral process of the aedeagus. For illustrations of <italic><tp:taxon-name><tp:taxon-name-part taxon-name-part-type="genus" reg="Oedichirus">O.</tp:taxon-name-part> <tp:taxon-name-part taxon-name-part-type="species" reg="ovalisis">ovalisis</tp:taxon-name-part></tp:taxon-name></italic> see Duan et al. (2024: fig. 2A–J) and Fig. <xref ref-type="fig" rid="F5">5</xref>.</p></tp:treatment-sec><tp:treatment-sec><!--Section generated to contain objects referenced in tp:taxon-treatment.--><fig id="F5" position="float" orientation="portrait"><object-id xmlns:xlink="http://www.w3.org/1999/xlink" content-type="doi" xlink:type="simple">10.3897/zookeys.1280.192656.figure5</object-id><object-id xmlns:xlink="http://www.w3.org/1999/xlink" content-type="arpha" xlink:type="simple">B7DDB16D-AC71-557F-B280-030C34BF07AB</object-id><label>Figure 5.</label><caption><p><italic><tp:taxon-name><tp:taxon-name-part taxon-name-part-type="genus" reg="Oedichirus">Oedichirus</tp:taxon-name-part> <tp:taxon-name-part taxon-name-part-type="species" reg="ovalisis">ovalisis</tp:taxon-name-part></tp:taxon-name></italic>. <bold>A</bold>. Habitus (from Hainan); <bold>B</bold>. Habitus (from Guangxi); <bold>C</bold>. Aedeagus in lateral view (from Hainan); <bold>D</bold>. Aedeagus in lateral view (from Guangxi). Scale bars: 1 mm (<bold>A, B</bold>); 0.5 mm (<bold>C, D</bold>).</p></caption><graphic xmlns:xlink="http://www.w3.org/1999/xlink" xlink:href="zookeys-1280-231_article-192656__-g005.jpg" id="oo_1654276.jpg" position="float" orientation="portrait" xlink:type="simple"><uri content-type="original_file" xlink:type="simple">https://binary.pensoft.net/fig/1654276</uri></graphic></fig></tp:treatment-sec></tp:taxon-treatment>
