# Supplementary material for: Three new macropterous species, and additional records, of Oedichirus Erichson, 1839 from China (Coleoptera, Staphylinidae, Paederinae)
Source: Zookeys. 2026 May 22;1280:231–43. doi: 10.3897/zookeys.1280.192656 (PMC13221659; doi:10.3897/zookeys.1280.192656)
Supplement: XML Treatment for Oedichirus biwenxuani [file zookeys.1280.192656-treatment3.xml]

<!DOCTYPE tp:taxon-treatment
  PUBLIC "-//TaxonX//DTD Taxonomic Treatment Publishing DTD v0 20100105//EN" "tax-treatment-NSO.dtd">
<tp:taxon-treatment xmlns:tp="http://www.plazi.org/taxpub"><tp:treatment-meta><kwd-group><label>Taxon classification</label><kwd>
              <named-content content-type="kingdom">Animalia</named-content>
            </kwd><kwd>
              <named-content content-type="order">Coleoptera</named-content>
            </kwd><kwd>
              <named-content content-type="family">Staphylinidae</named-content>
            </kwd></kwd-group><mixed-citation publication-type="journal"><person-group><name><surname>Tang</surname><given-names>Shi-Chao</given-names></name><name><surname>Xu</surname><given-names>Wang</given-names></name><name><surname>Peng</surname><given-names>Zhong</given-names></name></person-group><article-title>Three new macropterous species, and additional records, of <italic><tp:taxon-name><tp:taxon-name-part taxon-name-part-type="genus" reg="Oedichirus">Oedichirus</tp:taxon-name-part></tp:taxon-name></italic> Erichson, 1839 from China (<tp:taxon-name><tp:taxon-name-part taxon-name-part-type="order" reg="Coleoptera">Coleoptera</tp:taxon-name-part></tp:taxon-name>, <tp:taxon-name><tp:taxon-name-part taxon-name-part-type="family" reg="Staphylinidae">Staphylinidae</tp:taxon-name-part></tp:taxon-name>, <tp:taxon-name><tp:taxon-name-part taxon-name-part-type="subfamily" reg="Paederinae">Paederinae</tp:taxon-name-part></tp:taxon-name>)</article-title><source>Zookeys</source><day>22</day><month>05</month><year>2026</year><volume>1280</volume><fpage>231</fpage><lpage>243</lpage><pub-id pub-id-type="doi">10.3897/zookeys.1280.192656</pub-id></mixed-citation></tp:treatment-meta><tp:nomenclature><tp:taxon-name><object-id xmlns:xlink="http://www.w3.org/1999/xlink" content-type="arpha" xlink:type="simple">347365A1-CF84-526D-871A-CB5862F1E5B2</object-id>
                		<tp:taxon-name-part taxon-name-part-type="genus" reg="Oedichirus">Oedichirus</tp:taxon-name-part> <tp:taxon-name-part taxon-name-part-type="species" reg="biwenxuani">biwenxuani</tp:taxon-name-part>
                	
                		<object-id xmlns:xlink="http://www.w3.org/1999/xlink" content-type="zoobank" xlink:type="simple">https://zoobank.org/3EAD2416-B0F3-4865-840F-306C3261185A</object-id>
                	</tp:taxon-name><tp:taxon-authority>Tang &amp; Peng</tp:taxon-authority><tp:taxon-status xmlns:xlink="http://www.w3.org/1999/xlink" xlink:type="simple">sp. nov.</tp:taxon-status><xref ref-type="fig" rid="F1">Figs 1B</xref><xref ref-type="fig" rid="F3">, 3</xref></tp:nomenclature><tp:treatment-sec sec-type="Type material"><title>Type material.</title><p><bold><italic>Holotype</italic></bold>. China – <bold>Yunnan</bold> • ♂; glued on a card with two labels as follows: “China: Yunnan Prov., Yingjiang Co., Nabang Town, 300 m, 23.V.2013, Wen-Xuan Bi leg.” “HOLOTYPE: <italic><tp:taxon-name><tp:taxon-name-part taxon-name-part-type="genus" reg="Oedichirus">Oedichirus</tp:taxon-name-part> <tp:taxon-name-part taxon-name-part-type="species" reg="biwenxuani">biwenxuani</tp:taxon-name-part></tp:taxon-name></italic> Tang &amp; Peng, 2026, new species.” [red handwritten label]; (<abbrev xmlns:xlink="http://www.w3.org/1999/xlink" content-type="institution" xlink:title="Shanghai Normal University, Shanghai, China" xlink:type="simple">SNUC</abbrev>).</p></tp:treatment-sec><tp:treatment-sec sec-type="Description"><title>Description.</title><p>Measurements (in mm) and ratios: <abbrev xmlns:xlink="http://www.w3.org/1999/xlink" xlink:title="Body length" xlink:type="simple">BL</abbrev>: 7.89; <abbrev xmlns:xlink="http://www.w3.org/1999/xlink" xlink:title="forebody length" xlink:type="simple">FL</abbrev>: 3.44; <abbrev xmlns:xlink="http://www.w3.org/1999/xlink" xlink:title="head length" xlink:type="simple">HL</abbrev>: 0.82; <abbrev xmlns:xlink="http://www.w3.org/1999/xlink" xlink:title="head width" xlink:type="simple">HW</abbrev>: 1.19; <abbrev xmlns:xlink="http://www.w3.org/1999/xlink" xlink:title="length of antenna" xlink:type="simple">AnL</abbrev>: 2.16; <abbrev xmlns:xlink="http://www.w3.org/1999/xlink" xlink:title="pronotum length" xlink:type="simple">PL</abbrev>: 1.19; <abbrev xmlns:xlink="http://www.w3.org/1999/xlink" xlink:title="pronotum width" xlink:type="simple">PW</abbrev>: 1.12; <abbrev xmlns:xlink="http://www.w3.org/1999/xlink" xlink:title="elytral length" xlink:type="simple">EL</abbrev>: 1.23; <abbrev xmlns:xlink="http://www.w3.org/1999/xlink" xlink:title="elytra width" xlink:type="simple">EW</abbrev>: 1.53; <abbrev xmlns:xlink="http://www.w3.org/1999/xlink" xlink:title="length of aedeagus" xlink:type="simple">AL</abbrev>: 1.25; <abbrev xmlns:xlink="http://www.w3.org/1999/xlink" xlink:title="head width" xlink:type="simple">HW</abbrev>/<abbrev xmlns:xlink="http://www.w3.org/1999/xlink" xlink:title="head length" xlink:type="simple">HL</abbrev>: 1.45; <abbrev xmlns:xlink="http://www.w3.org/1999/xlink" xlink:title="head width" xlink:type="simple">HW</abbrev>/<abbrev xmlns:xlink="http://www.w3.org/1999/xlink" xlink:title="pronotum width" xlink:type="simple">PW</abbrev>: 1.06; <abbrev xmlns:xlink="http://www.w3.org/1999/xlink" xlink:title="head length" xlink:type="simple">HL</abbrev>/<abbrev xmlns:xlink="http://www.w3.org/1999/xlink" xlink:title="pronotum length" xlink:type="simple">PL</abbrev>: 0.69; <abbrev xmlns:xlink="http://www.w3.org/1999/xlink" xlink:title="pronotum width" xlink:type="simple">PW</abbrev>/<abbrev xmlns:xlink="http://www.w3.org/1999/xlink" xlink:title="pronotum length" xlink:type="simple">PL</abbrev>: 0.94; <abbrev xmlns:xlink="http://www.w3.org/1999/xlink" xlink:title="elytral length" xlink:type="simple">EL</abbrev>/<abbrev xmlns:xlink="http://www.w3.org/1999/xlink" xlink:title="pronotum length" xlink:type="simple">PL</abbrev>: 1.03.</p><p><bold><italic>Habitus</italic></bold> as in Fig. <xref ref-type="fig" rid="F1">1B</xref>. Coloration: head and apex of abdomen black; antennae brown to light brown; pronotum and first four abdominal segments red; elytra black, with posterior third red; legs light brown.</p><p><bold><italic>Head</italic></bold> transverse, broadest across eyes. Lateral contours behind eyes converged sharply with basal angles distinct. Dorsal surface with coarse and sparse punctures. <bold><italic>Eyes</italic></bold> strongly convex, 2.56 times as long as distance from posterior margin of eye to posterior constriction.</p><p><bold><italic>Pronotum</italic></bold> approximately as broad as head, widest anteriorly and gently tapering posteriorly. Median dorsal portion convex, surface with coarse and sparse punctures, weakly larger and denser than those on head, longitudinally midline area of pronotum without punctures.</p><p><bold><italic>Elytra</italic></bold> nearly square, surface with moderately dense and coarse punctures, distinctly denser than those on head and pronotum. Humeral angles and wings well developed.</p><p><bold><italic>Abdomen</italic></bold> with dense punctures, arranged in rows; punctures on segments III–VI weakly denser than on segments VII–VIII. Interstices with fine and very shallow microsculpture; posterior margin of tergite VII with palisade fringe.</p><p><bold>Male</bold>. Sternites VI–VII unmodified. Sternite VIII (Fig. <xref ref-type="fig" rid="F3">3A</xref>) with conspicuously asymmetrical posterior excision and apical ctenidium composed of stout pectinate setae. Tergite IX (Fig. <xref ref-type="fig" rid="F3">3B</xref>) with posterior processes 1.03 times as long as median portion of tergite IX. Sternite IX shaped as in Fig. <xref ref-type="fig" rid="F3">3B</xref>. Aedeagus (Fig. <xref ref-type="fig" rid="F3">3D, E</xref>) nearly symmetrical; ventral process short and stout, subapically without conspicuous processes pointing ventrad. Parameres moderately long and slender.</p><fig id="F3" position="float" orientation="portrait"><object-id xmlns:xlink="http://www.w3.org/1999/xlink" content-type="doi" xlink:type="simple">10.3897/zookeys.1280.192656.figure3</object-id><object-id xmlns:xlink="http://www.w3.org/1999/xlink" content-type="arpha" xlink:type="simple">075E1DA6-C66F-5244-ACDB-3DC370137A7E</object-id><label>Figure 3.</label><caption><p><italic><tp:taxon-name><tp:taxon-name-part taxon-name-part-type="genus" reg="Oedichirus">Oedichirus</tp:taxon-name-part> <tp:taxon-name-part taxon-name-part-type="species" reg="biwenxuani">biwenxuani</tp:taxon-name-part></tp:taxon-name></italic>. <bold>A</bold>. Male sternite VIII; <bold>B</bold>. Male tergite IX; <bold>C</bold>. Male sternite IX; <bold>D</bold>. Aedeagus in lateral view; <bold>E</bold>. Aedeagus in ventral view. Scale bars: 0.5 mm.</p></caption><graphic xmlns:xlink="http://www.w3.org/1999/xlink" xlink:href="zookeys-1280-231_article-192656__-g003.jpg" id="oo_1654274.jpg" position="float" orientation="portrait" xlink:type="simple"><uri content-type="original_file" xlink:type="simple">https://binary.pensoft.net/fig/1654274</uri></graphic></fig><p><bold>Female</bold>. Unknown.</p></tp:treatment-sec><tp:treatment-sec sec-type="Distribution"><title>Distribution.</title><p>The species is currently known only from Nabang Town, located in western Yingjiang County, western Yunnan Province, China.</p></tp:treatment-sec><tp:treatment-sec sec-type="Etymology"><title>Etymology.</title><p>Named after Mr Wen-Xuan Bi (Shanghai, China), the collector of the holotype and a specialist on <tp:taxon-name><tp:taxon-name-part taxon-name-part-type="family" reg="Cerambycidae">Cerambycidae</tp:taxon-name-part></tp:taxon-name>.</p></tp:treatment-sec><tp:treatment-sec sec-type="Comparative notes"><title>Comparative notes.</title><p>Based on the coloration of the body, the morphology of the aedeagus and the male secondary sexual characters, <italic><tp:taxon-name><tp:taxon-name-part taxon-name-part-type="genus" reg="Oedichirus">O.</tp:taxon-name-part> <tp:taxon-name-part taxon-name-part-type="species" reg="biwenxuani">biwenxuani</tp:taxon-name-part></tp:taxon-name></italic> is undoubtedly closely related to <italic><tp:taxon-name><tp:taxon-name-part taxon-name-part-type="genus" reg="Oedichirus">O.</tp:taxon-name-part> <tp:taxon-name-part taxon-name-part-type="species" reg="sihanouki">sihanouki</tp:taxon-name-part></tp:taxon-name></italic> Rougemont, 2018 and allied species distributed in the Oriental region, and attributed to the <italic><tp:taxon-name><tp:taxon-name-part taxon-name-part-type="genus" reg="Oedichirus">O.</tp:taxon-name-part> <tp:taxon-name-part taxon-name-part-type="species" reg="alatus">alatus</tp:taxon-name-part></tp:taxon-name></italic> group (Rougemont, 2018b). <italic><tp:taxon-name><tp:taxon-name-part taxon-name-part-type="genus" reg="Oedichirus">Oedichirus</tp:taxon-name-part> <tp:taxon-name-part taxon-name-part-type="species" reg="biwenxuani">biwenxuani</tp:taxon-name-part></tp:taxon-name></italic> can be distinguished from <italic><tp:taxon-name><tp:taxon-name-part taxon-name-part-type="genus" reg="Oedichirus">O.</tp:taxon-name-part> <tp:taxon-name-part taxon-name-part-type="species" reg="sihanouki">sihanouki</tp:taxon-name-part></tp:taxon-name></italic> Rougemont, 2018 by the slenderer pronotum, the shape and chaetotaxy of the male sternite VIII, and the slenderer aedeagus in lateral view. For illustrations of <italic><tp:taxon-name><tp:taxon-name-part taxon-name-part-type="genus" reg="Oedichirus">O.</tp:taxon-name-part> <tp:taxon-name-part taxon-name-part-type="species" reg="sihanouki">sihanouki</tp:taxon-name-part></tp:taxon-name></italic> see Rougemont (2018b: fig. 8).</p></tp:treatment-sec><tp:treatment-sec><!--Section generated to contain objects referenced in tp:taxon-treatment.--><fig id="F1" position="float" orientation="portrait"><object-id xmlns:xlink="http://www.w3.org/1999/xlink" content-type="doi" xlink:type="simple">10.3897/zookeys.1280.192656.figure1</object-id><object-id xmlns:xlink="http://www.w3.org/1999/xlink" content-type="arpha" xlink:type="simple">6FA34868-B3FB-51F2-B30B-471778713945</object-id><label>Figure 1.</label><caption><p>Habitus (<bold>A</bold>–<bold>C</bold>). <bold>A</bold>. <italic><tp:taxon-name><tp:taxon-name-part taxon-name-part-type="genus" reg="Oedichirus">Oedichirus</tp:taxon-name-part> <tp:taxon-name-part taxon-name-part-type="species" reg="acutus">acutus</tp:taxon-name-part></tp:taxon-name></italic>; <bold>B</bold>. <italic><tp:taxon-name><tp:taxon-name-part taxon-name-part-type="genus" reg="Oedichirus">Oedichirus</tp:taxon-name-part> <tp:taxon-name-part taxon-name-part-type="species" reg="biwenxuani">biwenxuani</tp:taxon-name-part></tp:taxon-name></italic>; <bold>C</bold>. <italic><tp:taxon-name><tp:taxon-name-part taxon-name-part-type="genus" reg="Oedichirus">Oedichirus</tp:taxon-name-part> <tp:taxon-name-part taxon-name-part-type="species" reg="excisus">excisus</tp:taxon-name-part></tp:taxon-name></italic>. Scale bars: 1.0 mm.</p></caption><graphic xmlns:xlink="http://www.w3.org/1999/xlink" xlink:href="zookeys-1280-231_article-192656__-g001.jpg" id="oo_1654271.jpg" position="float" orientation="portrait" xlink:type="simple"><uri content-type="original_file" xlink:type="simple">https://binary.pensoft.net/fig/1654271</uri></graphic></fig></tp:treatment-sec></tp:taxon-treatment>
