# Supplementary material for: Three new macropterous species, and additional records, of Oedichirus Erichson, 1839 from China (Coleoptera, Staphylinidae, Paederinae)
Source: Zookeys. 2026 May 22;1280:231–43. doi: 10.3897/zookeys.1280.192656 (PMC13221659; doi:10.3897/zookeys.1280.192656)
Supplement: XML Treatment for Oedichirus excisus [file zookeys.1280.192656-treatment5.xml]

<!DOCTYPE tp:taxon-treatment
  PUBLIC "-//TaxonX//DTD Taxonomic Treatment Publishing DTD v0 20100105//EN" "tax-treatment-NSO.dtd">
<tp:taxon-treatment xmlns:tp="http://www.plazi.org/taxpub"><tp:treatment-meta><kwd-group><label>Taxon classification</label><kwd>
              <named-content content-type="kingdom">Animalia</named-content>
            </kwd><kwd>
              <named-content content-type="order">Coleoptera</named-content>
            </kwd><kwd>
              <named-content content-type="family">Staphylinidae</named-content>
            </kwd></kwd-group><mixed-citation publication-type="journal"><person-group><name><surname>Tang</surname><given-names>Shi-Chao</given-names></name><name><surname>Xu</surname><given-names>Wang</given-names></name><name><surname>Peng</surname><given-names>Zhong</given-names></name></person-group><article-title>Three new macropterous species, and additional records, of <italic><tp:taxon-name><tp:taxon-name-part taxon-name-part-type="genus" reg="Oedichirus">Oedichirus</tp:taxon-name-part></tp:taxon-name></italic> Erichson, 1839 from China (<tp:taxon-name><tp:taxon-name-part taxon-name-part-type="order" reg="Coleoptera">Coleoptera</tp:taxon-name-part></tp:taxon-name>, <tp:taxon-name><tp:taxon-name-part taxon-name-part-type="family" reg="Staphylinidae">Staphylinidae</tp:taxon-name-part></tp:taxon-name>, <tp:taxon-name><tp:taxon-name-part taxon-name-part-type="subfamily" reg="Paederinae">Paederinae</tp:taxon-name-part></tp:taxon-name>)</article-title><source>Zookeys</source><day>22</day><month>05</month><year>2026</year><volume>1280</volume><fpage>231</fpage><lpage>243</lpage><pub-id pub-id-type="doi">10.3897/zookeys.1280.192656</pub-id></mixed-citation></tp:treatment-meta><tp:nomenclature><tp:taxon-name><object-id xmlns:xlink="http://www.w3.org/1999/xlink" content-type="arpha" xlink:type="simple">EB387740-5EBF-5482-8179-EA3EC2E6B1AC</object-id>
                		<tp:taxon-name-part taxon-name-part-type="genus" reg="Oedichirus">Oedichirus</tp:taxon-name-part> <tp:taxon-name-part taxon-name-part-type="species" reg="excisus">excisus</tp:taxon-name-part>
                	
                		<object-id xmlns:xlink="http://www.w3.org/1999/xlink" content-type="zoobank" xlink:type="simple">https://zoobank.org/206D9122-9142-40AB-A81F-5DAD10AD558B</object-id>
                	</tp:taxon-name><tp:taxon-authority>Tang &amp; Peng</tp:taxon-authority><tp:taxon-status xmlns:xlink="http://www.w3.org/1999/xlink" xlink:type="simple">sp. nov.</tp:taxon-status><xref ref-type="fig" rid="F1">Figs 1C</xref><xref ref-type="fig" rid="F4">, 4</xref></tp:nomenclature><tp:treatment-sec sec-type="Type material"><title>Type material.</title><p><bold><italic>Holotype</italic></bold>. China – <bold>Yunnan</bold> • ♂; glued on a card with two labels as follows: “China: Yunnan Prov., Qujing City, Yong’an Village, <named-content xmlns:xlink="http://www.w3.org/1999/xlink" content-type="dwc:verbatimCoordinates" xlink:type="simple">25.99°N, 104.07°E</named-content>, 2143 m, 04.VII.2024, Huang, Jiang, Li &amp; Tian leg.” “HOLOTYPE: <italic><tp:taxon-name><tp:taxon-name-part taxon-name-part-type="genus" reg="Oedichirus">Oedichirus</tp:taxon-name-part> <tp:taxon-name-part taxon-name-part-type="species" reg="excisus">excisus</tp:taxon-name-part></tp:taxon-name></italic> Tang &amp; Peng, 2026, new species.” [red handwritten label]; (<abbrev xmlns:xlink="http://www.w3.org/1999/xlink" content-type="institution" xlink:title="Shanghai Normal University, Shanghai, China" xlink:type="simple">SNUC</abbrev>).</p></tp:treatment-sec><tp:treatment-sec sec-type="Description"><title>Description.</title><p>Measurements (in mm) and ratios: <abbrev xmlns:xlink="http://www.w3.org/1999/xlink" xlink:title="Body length" xlink:type="simple">BL</abbrev>: 9.06; <abbrev xmlns:xlink="http://www.w3.org/1999/xlink" xlink:title="forebody length" xlink:type="simple">FL</abbrev>: 4.33; <abbrev xmlns:xlink="http://www.w3.org/1999/xlink" xlink:title="head length" xlink:type="simple">HL</abbrev>: 0.88; <abbrev xmlns:xlink="http://www.w3.org/1999/xlink" xlink:title="head width" xlink:type="simple">HW</abbrev>: 1.20; <abbrev xmlns:xlink="http://www.w3.org/1999/xlink" xlink:title="length of antenna" xlink:type="simple">AnL</abbrev>: 3.30; <abbrev xmlns:xlink="http://www.w3.org/1999/xlink" xlink:title="pronotum length" xlink:type="simple">PL</abbrev>: 1.34; <abbrev xmlns:xlink="http://www.w3.org/1999/xlink" xlink:title="pronotum width" xlink:type="simple">PW</abbrev>: 1.04; <abbrev xmlns:xlink="http://www.w3.org/1999/xlink" xlink:title="elytral length" xlink:type="simple">EL</abbrev>: 1.60; <abbrev xmlns:xlink="http://www.w3.org/1999/xlink" xlink:title="elytra width" xlink:type="simple">EW</abbrev>: 1.54; <abbrev xmlns:xlink="http://www.w3.org/1999/xlink" xlink:title="length of aedeagus" xlink:type="simple">AL</abbrev>: 1.08; <abbrev xmlns:xlink="http://www.w3.org/1999/xlink" xlink:title="head width" xlink:type="simple">HW</abbrev>/<abbrev xmlns:xlink="http://www.w3.org/1999/xlink" xlink:title="head length" xlink:type="simple">HL</abbrev>: 1.36; <abbrev xmlns:xlink="http://www.w3.org/1999/xlink" xlink:title="head width" xlink:type="simple">HW</abbrev>/<abbrev xmlns:xlink="http://www.w3.org/1999/xlink" xlink:title="pronotum width" xlink:type="simple">PW</abbrev>: 1.15; <abbrev xmlns:xlink="http://www.w3.org/1999/xlink" xlink:title="head length" xlink:type="simple">HL</abbrev>/<abbrev xmlns:xlink="http://www.w3.org/1999/xlink" xlink:title="pronotum length" xlink:type="simple">PL</abbrev>: 0.66; <abbrev xmlns:xlink="http://www.w3.org/1999/xlink" xlink:title="pronotum width" xlink:type="simple">PW</abbrev>/<abbrev xmlns:xlink="http://www.w3.org/1999/xlink" xlink:title="pronotum length" xlink:type="simple">PL</abbrev>: 0.78; <abbrev xmlns:xlink="http://www.w3.org/1999/xlink" xlink:title="elytral length" xlink:type="simple">EL</abbrev>/<abbrev xmlns:xlink="http://www.w3.org/1999/xlink" xlink:title="pronotum length" xlink:type="simple">PL</abbrev>: 1.19.</p><p><bold><italic>Habitus</italic></bold> as in Fig. <xref ref-type="fig" rid="F1">1C</xref>. Coloration: body brown with dark apex; elytra brown, with almost all of posterior half completely blackish; antennae and legs yellowish brown.</p><p><bold><italic>Head</italic></bold> transverse, broadest across eyes. Lateral contours behind eyes converged sharply with basal angles distinct. Dorsal surface with dense and coarse punctures. Eyes convex, 2.04 times as long as distance from posterior margin of eye to posterior constriction.</p><p><bold><italic>Pronotum</italic></bold> weakly broader than head, widest anteriorly and gently tapering posteriorly. Median dorsal portion slightly convex, surface with dense and coarse punctures, distinctly denser and larger than those on head.</p><p><bold><italic>Elytra</italic></bold> oblong, surface with dense and coarse punctures, weakly denser than those on head and finer than pronotum. Humeral angles and wings well developed.</p><p><bold><italic>Abdomen</italic></bold> with dense punctures; punctures on segments III–VI distinctly coarser and denser than on segments VII–VIII. Interstices with fine and shallow microsculpture; posterior margin of tergite VII with palisade fringe.</p><p><bold>Male</bold>. Sternites III–V unmodified. Sternite VI (Fig. <xref ref-type="fig" rid="F4">4A</xref>) symmetrical, posterior margin with oxhorn-shaped projection. Sternite VII (Fig. <xref ref-type="fig" rid="F4">4B</xref>) asymmetrical, with deep and large impunctate postero-median impression; posterior margin with well-developed projection on each side of midline. Sternite VIII (Fig. <xref ref-type="fig" rid="F4">4C</xref>) symmetrical, subtriangular posterior excision relatively large and deep. Tergite IX (Fig. <xref ref-type="fig" rid="F4">4D</xref>) with posterior processes 1.06 times as long as median portion of tergite IX. Sternite IX shaped as in Fig. <xref ref-type="fig" rid="F4">4E</xref>. Aedeagus (Figs <xref ref-type="fig" rid="F4">4F</xref>, <xref ref-type="fig" rid="F4">4G</xref>) asymmetrical; ventral process large and flattened in lateral view, subapically with one conspicuous process. Parameres long and slender.</p><fig id="F4" position="float" orientation="portrait"><object-id xmlns:xlink="http://www.w3.org/1999/xlink" content-type="doi" xlink:type="simple">10.3897/zookeys.1280.192656.figure4</object-id><object-id xmlns:xlink="http://www.w3.org/1999/xlink" content-type="arpha" xlink:type="simple">5B0DD41F-BE37-5817-A09E-A2643DCBA510</object-id><label>Figure 4.</label><caption><p><italic><tp:taxon-name><tp:taxon-name-part taxon-name-part-type="genus" reg="Oedichirus">Oedichirus</tp:taxon-name-part> <tp:taxon-name-part taxon-name-part-type="species" reg="excisus">excisus</tp:taxon-name-part></tp:taxon-name></italic>. <bold>A</bold>. Male sternite VI; <bold>B</bold>. Male sternite VII; <bold>C</bold>. Male sternite VIII; <bold>D</bold>. Male tergite IX; <bold>E</bold>. Male sternite IX; <bold>F</bold>. Aedeagus in lateral view; <bold>G</bold>. Aedeagus in ventral view. Scale bars: 0.5 mm.</p></caption><graphic xmlns:xlink="http://www.w3.org/1999/xlink" xlink:href="zookeys-1280-231_article-192656__-g004.jpg" id="oo_1654275.jpg" position="float" orientation="portrait" xlink:type="simple"><uri content-type="original_file" xlink:type="simple">https://binary.pensoft.net/fig/1654275</uri></graphic></fig><p><bold>Female</bold>. Unknown.</p></tp:treatment-sec><tp:treatment-sec sec-type="Distribution"><title>Distribution.</title><p>The species is currently known only from Yong’an Village, located in northern Qujing City, northeastern Yunnan Province, China.</p></tp:treatment-sec><tp:treatment-sec sec-type="Etymology"><title>Etymology.</title><p>The specific epithet is the superlative of the Latin adjective <italic>excisus</italic> (excised) and alludes to the conspicuously deep posterior excision of the male sternite VIII.</p></tp:treatment-sec><tp:treatment-sec sec-type="Comparative notes"><title>Comparative notes.</title><p>As can be inferred from the similar male sexual characters, <italic><tp:taxon-name><tp:taxon-name-part taxon-name-part-type="genus" reg="Oedichirus">O.</tp:taxon-name-part> <tp:taxon-name-part taxon-name-part-type="species" reg="excisus">excisus</tp:taxon-name-part></tp:taxon-name></italic> is a close relative of <italic><tp:taxon-name><tp:taxon-name-part taxon-name-part-type="genus" reg="Oedichirus">O.</tp:taxon-name-part> <tp:taxon-name-part taxon-name-part-type="species" reg="tibetanus">tibetanus</tp:taxon-name-part></tp:taxon-name></italic> Duan, Yue &amp; Li, 2024. It is distinguished from the latter by the coloration of the body, the shorter oxhorn-shaped projection on the posterior margin of the male sternite VI, as well as by the different shape of the ventral process of the aedeagus. For illustrations of <italic><tp:taxon-name><tp:taxon-name-part taxon-name-part-type="genus" reg="Oedichirus">O.</tp:taxon-name-part> <tp:taxon-name-part taxon-name-part-type="species" reg="tibetanus">tibetanus</tp:taxon-name-part></tp:taxon-name></italic> see Duan et al. (2024: fig. 3A–K).</p></tp:treatment-sec><tp:treatment-sec><!--Section generated to contain objects referenced in tp:taxon-treatment.--><fig id="F1" position="float" orientation="portrait"><object-id xmlns:xlink="http://www.w3.org/1999/xlink" content-type="doi" xlink:type="simple">10.3897/zookeys.1280.192656.figure1</object-id><object-id xmlns:xlink="http://www.w3.org/1999/xlink" content-type="arpha" xlink:type="simple">6FA34868-B3FB-51F2-B30B-471778713945</object-id><label>Figure 1.</label><caption><p>Habitus (<bold>A</bold>–<bold>C</bold>). <bold>A</bold>. <italic><tp:taxon-name><tp:taxon-name-part taxon-name-part-type="genus" reg="Oedichirus">Oedichirus</tp:taxon-name-part> <tp:taxon-name-part taxon-name-part-type="species" reg="acutus">acutus</tp:taxon-name-part></tp:taxon-name></italic>; <bold>B</bold>. <italic><tp:taxon-name><tp:taxon-name-part taxon-name-part-type="genus" reg="Oedichirus">Oedichirus</tp:taxon-name-part> <tp:taxon-name-part taxon-name-part-type="species" reg="biwenxuani">biwenxuani</tp:taxon-name-part></tp:taxon-name></italic>; <bold>C</bold>. <italic><tp:taxon-name><tp:taxon-name-part taxon-name-part-type="genus" reg="Oedichirus">Oedichirus</tp:taxon-name-part> <tp:taxon-name-part taxon-name-part-type="species" reg="excisus">excisus</tp:taxon-name-part></tp:taxon-name></italic>. Scale bars: 1.0 mm.</p></caption><graphic xmlns:xlink="http://www.w3.org/1999/xlink" xlink:href="zookeys-1280-231_article-192656__-g001.jpg" id="oo_1654271.jpg" position="float" orientation="portrait" xlink:type="simple"><uri content-type="original_file" xlink:type="simple">https://binary.pensoft.net/fig/1654271</uri></graphic></fig></tp:treatment-sec></tp:taxon-treatment>
