# Supplementary material for: Three new macropterous species, and additional records, of Oedichirus Erichson, 1839 from China (Coleoptera, Staphylinidae, Paederinae)
Source: Zookeys. 2026 May 22;1280:231–43. doi: 10.3897/zookeys.1280.192656 (PMC13221659; doi:10.3897/zookeys.1280.192656)
Supplement: XML Treatment for Oedichirus longipennis [file zookeys.1280.192656-treatment7.xml]

<!DOCTYPE tp:taxon-treatment
  PUBLIC "-//TaxonX//DTD Taxonomic Treatment Publishing DTD v0 20100105//EN" "tax-treatment-NSO.dtd">
<tp:taxon-treatment xmlns:tp="http://www.plazi.org/taxpub"><tp:treatment-meta><kwd-group><label>Taxon classification</label><kwd>
              <named-content content-type="kingdom">Animalia</named-content>
            </kwd><kwd>
              <named-content content-type="order">Coleoptera</named-content>
            </kwd><kwd>
              <named-content content-type="family">Staphylinidae</named-content>
            </kwd></kwd-group><mixed-citation publication-type="journal"><person-group><name><surname>Tang</surname><given-names>Shi-Chao</given-names></name><name><surname>Xu</surname><given-names>Wang</given-names></name><name><surname>Peng</surname><given-names>Zhong</given-names></name></person-group><article-title>Three new macropterous species, and additional records, of <italic><tp:taxon-name><tp:taxon-name-part taxon-name-part-type="genus" reg="Oedichirus">Oedichirus</tp:taxon-name-part></tp:taxon-name></italic> Erichson, 1839 from China (<tp:taxon-name><tp:taxon-name-part taxon-name-part-type="order" reg="Coleoptera">Coleoptera</tp:taxon-name-part></tp:taxon-name>, <tp:taxon-name><tp:taxon-name-part taxon-name-part-type="family" reg="Staphylinidae">Staphylinidae</tp:taxon-name-part></tp:taxon-name>, <tp:taxon-name><tp:taxon-name-part taxon-name-part-type="subfamily" reg="Paederinae">Paederinae</tp:taxon-name-part></tp:taxon-name>)</article-title><source>Zookeys</source><day>22</day><month>05</month><year>2026</year><volume>1280</volume><fpage>231</fpage><lpage>243</lpage><pub-id pub-id-type="doi">10.3897/zookeys.1280.192656</pub-id></mixed-citation></tp:treatment-meta><tp:nomenclature><tp:taxon-name><object-id xmlns:xlink="http://www.w3.org/1999/xlink" content-type="arpha" xlink:type="simple">D738BF5B-8429-5CA5-81C8-B7D59095F2F1</object-id>
                		<tp:taxon-name-part taxon-name-part-type="genus" reg="Oedichirus">Oedichirus</tp:taxon-name-part> <tp:taxon-name-part taxon-name-part-type="species" reg="longipennis">longipennis</tp:taxon-name-part>
                	</tp:taxon-name><tp:taxon-authority>Kraatz, 1859</tp:taxon-authority></tp:nomenclature><tp:treatment-sec sec-type="Material examined"><title>Material examined.</title><p>China – <bold>Shanghai</bold> • 1 ♂, 1 ♀; Chongming, 08, 10.VIII.2007, Jiao-Yao Hu leg. (<abbrev xmlns:xlink="http://www.w3.org/1999/xlink" content-type="institution" xlink:title="Shanghai Normal University, Shanghai, China" xlink:type="simple">SNUC</abbrev>); China – <bold>Shanghai</bold> • 1 ♂; Chongming, 27.IX.2009, Jiao-Yao Hu leg. (<abbrev xmlns:xlink="http://www.w3.org/1999/xlink" content-type="institution" xlink:title="Shanghai Normal University, Shanghai, China" xlink:type="simple">SNUC</abbrev>); China – <bold>Zhejiang</bold> • 8 ♂♂, 4 ♀♀; Zhuji City, Caota Town, 100 m, 20.XI.2011, Tie-Xiong Zhao leg. (<abbrev xmlns:xlink="http://www.w3.org/1999/xlink" content-type="institution" xlink:title="Shanghai Normal University, Shanghai, China" xlink:type="simple">SNUC</abbrev>); China – <bold>Zhejiang</bold> • 1 ♂; Jinhua City, Panan Co., Majian Town, 100 m, 15.II.2014, Tie-Xiong Zhao leg. (<abbrev xmlns:xlink="http://www.w3.org/1999/xlink" content-type="institution" xlink:title="Shanghai Normal University, Shanghai, China" xlink:type="simple">SNUC</abbrev>); China – <bold>Zhejiang</bold> • 1 ♀; Linan City, West Tianmushan, <named-content xmlns:xlink="http://www.w3.org/1999/xlink" content-type="dwc:verbatimCoordinates" xlink:type="simple">30°24'22"N, 119°27'41"E</named-content>, 950–1000 m, 07.IX.2024, Ding, Yin &amp; Zhang leg. (<abbrev xmlns:xlink="http://www.w3.org/1999/xlink" content-type="institution" xlink:title="Shanghai Normal University, Shanghai, China" xlink:type="simple">SNUC</abbrev>); China – <bold>Guangdong</bold> • 3 ♂♂, 1 ♀; Shenzhen City, Mt. Qiniang, <named-content xmlns:xlink="http://www.w3.org/1999/xlink" content-type="dwc:verbatimCoordinates" xlink:type="simple">22°32'28"N, 114°35'08"E</named-content>, 63 m, 15.XI.2018, Cheng, Peng, Shuai &amp; Zhao leg. (<abbrev xmlns:xlink="http://www.w3.org/1999/xlink" content-type="institution" xlink:title="Shanghai Normal University, Shanghai, China" xlink:type="simple">SNUC</abbrev>); China – <bold>Guangdong</bold> • 6 ♂♂; Shenzhen City, Mt. Qiniang, 22°32'28 "N, 114°35'08"E, 45 m, 23.III.2019, Tang, Shuai, Xia, Zhao &amp; Zhou leg. (<abbrev xmlns:xlink="http://www.w3.org/1999/xlink" content-type="institution" xlink:title="Shanghai Normal University, Shanghai, China" xlink:type="simple">SNUC</abbrev>); China – <bold>Guangdong</bold> • 1 ♂; Shenzhen City, Mt. Wutong, <named-content xmlns:xlink="http://www.w3.org/1999/xlink" content-type="dwc:verbatimCoordinates" xlink:type="simple">22°34'53"N, 114°36'49"E</named-content>, 590 m, 11.VII.2019, Chang, Xia, Zhao &amp; Zhou leg. (<abbrev xmlns:xlink="http://www.w3.org/1999/xlink" content-type="institution" xlink:title="Shanghai Normal University, Shanghai, China" xlink:type="simple">SNUC</abbrev>); China – <bold>Guangdong</bold> • 1 ♀; Shenzhen City, Mt. Wutong, <named-content xmlns:xlink="http://www.w3.org/1999/xlink" content-type="dwc:verbatimCoordinates" xlink:type="simple">22°34'53"N, 114°36'48"E</named-content>, 590 m, 11.VII.2019, Chang, Xia, Zhang, Zhao &amp; Zhou leg. (<abbrev xmlns:xlink="http://www.w3.org/1999/xlink" content-type="institution" xlink:title="Shanghai Normal University, Shanghai, China" xlink:type="simple">SNUC</abbrev>); China – <bold>Guangdong</bold> • 1 ♂; Guangzhou City, Haizhu Wetland, <named-content xmlns:xlink="http://www.w3.org/1999/xlink" content-type="dwc:verbatimCoordinates" xlink:type="simple">23°04'32"N, 113°18'24"E</named-content>, 11.X.2020, Jiang Zhu leg. (<abbrev xmlns:xlink="http://www.w3.org/1999/xlink" content-type="institution" xlink:title="Shanghai Normal University, Shanghai, China" xlink:type="simple">SNUC</abbrev>); China – <bold>Guangxi</bold> • 1 ♂, 1 ♀; Huanjiang Co., Mulun N. R., <named-content xmlns:xlink="http://www.w3.org/1999/xlink" content-type="dwc:verbatimCoordinates" xlink:type="simple">25°07'08"N, 107°58'33"E</named-content>, 550 m, 27.IV.2021, Cai, Peng, Song &amp; Tang leg. (<abbrev xmlns:xlink="http://www.w3.org/1999/xlink" content-type="institution" xlink:title="Shanghai Normal University, Shanghai, China" xlink:type="simple">SNUC</abbrev>); China – <bold>Hainan</bold> • 3 ♂♂, 2 ♀♀; Yinggeling N. R., 26.XII.2005, Kai Nan leg. (<abbrev xmlns:xlink="http://www.w3.org/1999/xlink" content-type="institution" xlink:title="Shanghai Normal University, Shanghai, China" xlink:type="simple">SNUC</abbrev>); China – <bold>Hainan</bold> • 1 ♂; Yinggeling N. R., 800 m, 20.VII.2009, Zhu-Qing He leg. (<abbrev xmlns:xlink="http://www.w3.org/1999/xlink" content-type="institution" xlink:title="Shanghai Normal University, Shanghai, China" xlink:type="simple">SNUC</abbrev>); China – <bold>Hong Kong</bold> • 1 ♂; Mt. Taimo, <named-content xmlns:xlink="http://www.w3.org/1999/xlink" content-type="dwc:verbatimCoordinates" xlink:type="simple">22°24'59"N, 114°07'37"E</named-content>, 774 m, 14.V.2018, Zhong Peng leg; (<abbrev xmlns:xlink="http://www.w3.org/1999/xlink" content-type="institution" xlink:title="Shanghai Normal University, Shanghai, China" xlink:type="simple">SNUC</abbrev>).</p></tp:treatment-sec><tp:treatment-sec sec-type="Comment"><title>Comment.</title><p>This species was previously recorded from Pakistan, India, Nepal, Thailand, Laos, Vietnam, Sri Lanka, Malaysia, Singapore, Indonesia and Japan, as well as from several regions of China, including Shanghai, Guangxi, Yunnan, Hong Kong and Taiwan (<xref ref-type="bibr" rid="B7">Rougemont 2018b</xref>). It is among the most widely distributed species in the genus. The above specimens from Zhejiang, Guangdong and Hainan represent new provincial records. For illustrations of <italic><tp:taxon-name><tp:taxon-name-part taxon-name-part-type="genus" reg="Oedichirus">O.</tp:taxon-name-part> <tp:taxon-name-part taxon-name-part-type="species" reg="longipennis">longipennis</tp:taxon-name-part></tp:taxon-name></italic> see Rougemont (2018b: fig. 14).</p></tp:treatment-sec><ref-list><ref id="B7"><mixed-citation xmlns:xlink="http://www.w3.org/1999/xlink" xlink:type="simple">Rougemont GM de (2018b) New oriental <italic><tp:taxon-name><tp:taxon-name-part taxon-name-part-type="genus">Oedichirus</tp:taxon-name-part></tp:taxon-name></italic> (<tp:taxon-name><tp:taxon-name-part taxon-name-part-type="family">Staphylinidae</tp:taxon-name-part></tp:taxon-name>, <tp:taxon-name><tp:taxon-name-part taxon-name-part-type="subfamily">Paederinae</tp:taxon-name-part></tp:taxon-name>, <tp:taxon-name><tp:taxon-name-part taxon-name-part-type="tribe">Pinophilini</tp:taxon-name-part></tp:taxon-name>). Linzer Biologische Beiträge 50(1): 461–536. <ext-link xlink:href="10.5281/zenodo.4004245" ext-link-type="doi" xlink:type="simple">https://doi.org/10.5281/zenodo.4004245</ext-link></mixed-citation></ref></ref-list></tp:taxon-treatment>
