# Supplementary material for: Three new macropterous species, and additional records, of Oedichirus Erichson, 1839 from China (Coleoptera, Staphylinidae, Paederinae)
Source: Zookeys. 2026 May 22;1280:231–43. doi: 10.3897/zookeys.1280.192656 (PMC13221659; doi:10.3897/zookeys.1280.192656)
Supplement: XML Treatment for Oedichirus ovalisis [file zookeys.1280.192656-treatment8.xml]

<!DOCTYPE tp:taxon-treatment
  PUBLIC "-//TaxonX//DTD Taxonomic Treatment Publishing DTD v0 20100105//EN" "tax-treatment-NSO.dtd">
<tp:taxon-treatment xmlns:tp="http://www.plazi.org/taxpub"><tp:treatment-meta><kwd-group><label>Taxon classification</label><kwd>
              <named-content content-type="kingdom">Animalia</named-content>
            </kwd><kwd>
              <named-content content-type="order">Coleoptera</named-content>
            </kwd><kwd>
              <named-content content-type="family">Staphylinidae</named-content>
            </kwd></kwd-group><mixed-citation publication-type="journal"><person-group><name><surname>Tang</surname><given-names>Shi-Chao</given-names></name><name><surname>Xu</surname><given-names>Wang</given-names></name><name><surname>Peng</surname><given-names>Zhong</given-names></name></person-group><article-title>Three new macropterous species, and additional records, of <italic><tp:taxon-name><tp:taxon-name-part taxon-name-part-type="genus" reg="Oedichirus">Oedichirus</tp:taxon-name-part></tp:taxon-name></italic> Erichson, 1839 from China (<tp:taxon-name><tp:taxon-name-part taxon-name-part-type="order" reg="Coleoptera">Coleoptera</tp:taxon-name-part></tp:taxon-name>, <tp:taxon-name><tp:taxon-name-part taxon-name-part-type="family" reg="Staphylinidae">Staphylinidae</tp:taxon-name-part></tp:taxon-name>, <tp:taxon-name><tp:taxon-name-part taxon-name-part-type="subfamily" reg="Paederinae">Paederinae</tp:taxon-name-part></tp:taxon-name>)</article-title><source>Zookeys</source><day>22</day><month>05</month><year>2026</year><volume>1280</volume><fpage>231</fpage><lpage>243</lpage><pub-id pub-id-type="doi">10.3897/zookeys.1280.192656</pub-id></mixed-citation></tp:treatment-meta><tp:nomenclature><tp:taxon-name><object-id xmlns:xlink="http://www.w3.org/1999/xlink" content-type="arpha" xlink:type="simple">9BAB0970-F2ED-5FA3-AF3A-4E93B8B61425</object-id>
                		<tp:taxon-name-part taxon-name-part-type="genus" reg="Oedichirus">Oedichirus</tp:taxon-name-part> <tp:taxon-name-part taxon-name-part-type="species" reg="ovalisis">ovalisis</tp:taxon-name-part>
                	</tp:taxon-name><tp:taxon-authority>Duan, Yue &amp; Li, 2024</tp:taxon-authority><xref ref-type="fig" rid="F5">Fig. 5</xref></tp:nomenclature><tp:treatment-sec sec-type="Material examined"><title>Material examined.</title><p>China – <bold>Guangxi</bold> • 1 ♂; Huanjiang Co., Mulun N. R., <named-content xmlns:xlink="http://www.w3.org/1999/xlink" content-type="dwc:verbatimCoordinates" xlink:type="simple">25°03'12"N, 107°57'59"E</named-content>, 450–650 m, 26.VII.2015, Chen, He &amp; Hu leg. (<abbrev xmlns:xlink="http://www.w3.org/1999/xlink" content-type="institution" xlink:title="Shanghai Normal University, Shanghai, China" xlink:type="simple">SNUC</abbrev>); China – <bold>Guangxi</bold> • 1 ♂; Debao Co., ca. Yibei Village, <named-content xmlns:xlink="http://www.w3.org/1999/xlink" content-type="dwc:verbatimCoordinates" xlink:type="simple">23.34°N, 106.69°E</named-content>, 714 m, 30.VII.2024, Huang, Jiang, Li &amp; Tian leg. (<abbrev xmlns:xlink="http://www.w3.org/1999/xlink" content-type="institution" xlink:title="Shanghai Normal University, Shanghai, China" xlink:type="simple">SNUC</abbrev>); China – <bold>Guangxi</bold> • 1 ♀; Napo Co., Pingmeng Town, Meilin Shan, <named-content xmlns:xlink="http://www.w3.org/1999/xlink" content-type="dwc:verbatimCoordinates" xlink:type="simple">22°58'51"N, 105°50'36"E</named-content>, 1136 m, 17.VII.2024, Qian-Le Lu leg. (<abbrev xmlns:xlink="http://www.w3.org/1999/xlink" content-type="institution" xlink:title="Shanghai Normal University, Shanghai, China" xlink:type="simple">SNUC</abbrev>); China – <bold>Hainan</bold> • 2 ♂♂, 1 ♀; Ledong Co., Jianfengling, Mingfenggu, <named-content xmlns:xlink="http://www.w3.org/1999/xlink" content-type="dwc:verbatimCoordinates" xlink:type="simple">18°44'N, 108°50'E</named-content>, 950–1000 m, 11–23.V.2011, Wen-Xuan Bi leg. (<abbrev xmlns:xlink="http://www.w3.org/1999/xlink" content-type="institution" xlink:title="Shanghai Normal University, Shanghai, China" xlink:type="simple">SNUC</abbrev>).</p></tp:treatment-sec><tp:treatment-sec sec-type="Comment"><title>Comment.</title><p><italic><tp:taxon-name><tp:taxon-name-part taxon-name-part-type="genus" reg="Oedichirus">Oedichirus</tp:taxon-name-part> <tp:taxon-name-part taxon-name-part-type="species" reg="ovalisis">ovalisis</tp:taxon-name-part></tp:taxon-name></italic> was previously known from the Chinese provinces of Fujian and Hainan (<xref ref-type="bibr" rid="B3">Duan et al. 2024</xref>). Examination of the material at hand reveals considerable intraspecific variation in morphological traits, including body size, coloration, punctation, and the shapes of the head, pronotum and elytra (Fig. <xref ref-type="fig" rid="F5">5A, B</xref>). In contrast, the shape of male sternites VII–VIII remains constant, and the aedeagus exhibits minimal variation (Fig. <xref ref-type="fig" rid="F5">5C, D</xref>). The above records from Guangxi represent new province records.</p><fig id="F5" position="float" orientation="portrait"><object-id xmlns:xlink="http://www.w3.org/1999/xlink" content-type="doi" xlink:type="simple">10.3897/zookeys.1280.192656.figure5</object-id><object-id xmlns:xlink="http://www.w3.org/1999/xlink" content-type="arpha" xlink:type="simple">B7DDB16D-AC71-557F-B280-030C34BF07AB</object-id><label>Figure 5.</label><caption><p><italic><tp:taxon-name><tp:taxon-name-part taxon-name-part-type="genus" reg="Oedichirus">Oedichirus</tp:taxon-name-part> <tp:taxon-name-part taxon-name-part-type="species" reg="ovalisis">ovalisis</tp:taxon-name-part></tp:taxon-name></italic>. <bold>A</bold>. Habitus (from Hainan); <bold>B</bold>. Habitus (from Guangxi); <bold>C</bold>. Aedeagus in lateral view (from Hainan); <bold>D</bold>. Aedeagus in lateral view (from Guangxi). Scale bars: 1 mm (<bold>A, B</bold>); 0.5 mm (<bold>C, D</bold>).</p></caption><graphic xmlns:xlink="http://www.w3.org/1999/xlink" xlink:href="zookeys-1280-231_article-192656__-g005.jpg" id="oo_1654276.jpg" position="float" orientation="portrait" xlink:type="simple"><uri content-type="original_file" xlink:type="simple">https://binary.pensoft.net/fig/1654276</uri></graphic></fig></tp:treatment-sec><ref-list><ref id="B3"><mixed-citation xmlns:xlink="http://www.w3.org/1999/xlink" xlink:type="simple">Duan JD, Yue CM, Ma HY, Lin HQ, Li XY (2024) Three new species of the genus <italic><tp:taxon-name><tp:taxon-name-part taxon-name-part-type="genus">Oedichirus</tp:taxon-name-part></tp:taxon-name></italic> Erichson, 1839 (<tp:taxon-name><tp:taxon-name-part taxon-name-part-type="order">Coleoptera</tp:taxon-name-part></tp:taxon-name>: <tp:taxon-name><tp:taxon-name-part taxon-name-part-type="family">Staphylinidae</tp:taxon-name-part></tp:taxon-name>: <tp:taxon-name><tp:taxon-name-part taxon-name-part-type="subfamily">Paederinae</tp:taxon-name-part></tp:taxon-name>: <tp:taxon-name><tp:taxon-name-part taxon-name-part-type="tribe">Pinophilini</tp:taxon-name-part></tp:taxon-name>) from China. Zootaxa 5528(1): 383–392. <ext-link xlink:href="10.11646/zootaxa.5528.1.28" ext-link-type="doi" xlink:type="simple">https://doi.org/10.11646/zootaxa.5528.1.28</ext-link></mixed-citation></ref></ref-list></tp:taxon-treatment>
