# Supplementary material for: Three new macropterous species, and additional records, of Oedichirus Erichson, 1839 from China (Coleoptera, Staphylinidae, Paederinae)
Source: Zookeys. 2026 May 22;1280:231–43. doi: 10.3897/zookeys.1280.192656 (PMC13221659; doi:10.3897/zookeys.1280.192656)
Supplement: XML Treatment for Oedichirus tibetanus [file zookeys.1280.192656-treatment9.xml]

<!DOCTYPE tp:taxon-treatment
  PUBLIC "-//TaxonX//DTD Taxonomic Treatment Publishing DTD v0 20100105//EN" "tax-treatment-NSO.dtd">
<tp:taxon-treatment xmlns:tp="http://www.plazi.org/taxpub"><tp:treatment-meta><kwd-group><label>Taxon classification</label><kwd>
              <named-content content-type="kingdom">Animalia</named-content>
            </kwd><kwd>
              <named-content content-type="order">Coleoptera</named-content>
            </kwd><kwd>
              <named-content content-type="family">Staphylinidae</named-content>
            </kwd></kwd-group><mixed-citation publication-type="journal"><person-group><name><surname>Tang</surname><given-names>Shi-Chao</given-names></name><name><surname>Xu</surname><given-names>Wang</given-names></name><name><surname>Peng</surname><given-names>Zhong</given-names></name></person-group><article-title>Three new macropterous species, and additional records, of <italic><tp:taxon-name><tp:taxon-name-part taxon-name-part-type="genus" reg="Oedichirus">Oedichirus</tp:taxon-name-part></tp:taxon-name></italic> Erichson, 1839 from China (<tp:taxon-name><tp:taxon-name-part taxon-name-part-type="order" reg="Coleoptera">Coleoptera</tp:taxon-name-part></tp:taxon-name>, <tp:taxon-name><tp:taxon-name-part taxon-name-part-type="family" reg="Staphylinidae">Staphylinidae</tp:taxon-name-part></tp:taxon-name>, <tp:taxon-name><tp:taxon-name-part taxon-name-part-type="subfamily" reg="Paederinae">Paederinae</tp:taxon-name-part></tp:taxon-name>)</article-title><source>Zookeys</source><day>22</day><month>05</month><year>2026</year><volume>1280</volume><fpage>231</fpage><lpage>243</lpage><pub-id pub-id-type="doi">10.3897/zookeys.1280.192656</pub-id></mixed-citation></tp:treatment-meta><tp:nomenclature><tp:taxon-name><object-id xmlns:xlink="http://www.w3.org/1999/xlink" content-type="arpha" xlink:type="simple">8924C591-04CD-5FAC-95BD-C6022B8E3A8B</object-id>
                		<tp:taxon-name-part taxon-name-part-type="genus" reg="Oedichirus">Oedichirus</tp:taxon-name-part> <tp:taxon-name-part taxon-name-part-type="species" reg="tibetanus">tibetanus</tp:taxon-name-part>
                	</tp:taxon-name><tp:taxon-authority>Duan, Yue &amp; Li, 2024</tp:taxon-authority></tp:nomenclature><tp:treatment-sec sec-type="Material examined"><title>Material examined.</title><p>China – <bold>Xizang</bold> • 2 ♂♂, 2 ♀♀; Medog Co., Beibeng, 800–1000 m, 01.VIII.2014, Wen-Xuan Bi leg. (<abbrev xmlns:xlink="http://www.w3.org/1999/xlink" content-type="institution" xlink:title="Shanghai Normal University, Shanghai, China" xlink:type="simple">SNUC</abbrev>).</p></tp:treatment-sec><tp:treatment-sec sec-type="Comment"><title>Comment.</title><p>This species was only recently described from Medog County, southeast Xizang (<xref ref-type="bibr" rid="B3">Duan et al. 2024</xref>).</p><sec sec-type="Key to the macropterous species of Oedichirus from China" id="sec5"><title>Key to the macropterous species of <italic><tp:taxon-name><tp:taxon-name-part taxon-name-part-type="genus" reg="Oedichirus">Oedichirus</tp:taxon-name-part></tp:taxon-name></italic> from China</title><p>In the key published by <xref ref-type="bibr" rid="B3">Duan et al. (2024)</xref>, seven macropterous species of <italic><tp:taxon-name><tp:taxon-name-part taxon-name-part-type="genus" reg="Oedichirus">Oedichirus</tp:taxon-name-part></tp:taxon-name></italic> were included, among which two species from Taiwan, <italic><tp:taxon-name><tp:taxon-name-part taxon-name-part-type="genus" reg="Oedichirus">O.</tp:taxon-name-part> <tp:taxon-name-part taxon-name-part-type="species" reg="formosanus">formosanus</tp:taxon-name-part></tp:taxon-name></italic> Rougemont, 2018 and <italic><tp:taxon-name><tp:taxon-name-part taxon-name-part-type="genus" reg="Oedichirus">O.</tp:taxon-name-part> <tp:taxon-name-part taxon-name-part-type="species" reg="guomindangi">guomindangi</tp:taxon-name-part></tp:taxon-name></italic> Rougemont, 2018 (both described based on single female specimens), were not covered. Additionally, <italic><tp:taxon-name><tp:taxon-name-part taxon-name-part-type="genus" reg="Oedichirus">O.</tp:taxon-name-part> <tp:taxon-name-part taxon-name-part-type="species" reg="lewisius">lewisius</tp:taxon-name-part></tp:taxon-name></italic> Sharp, 1874 was misidentified and should be excluded from the key. This paper presents taxonomic and faunistic data for nine macropterous species, including three new species. Accordingly, an updated key to the macropterous species of China is provided.</p><table-wrap content-type="key" position="anchor" orientation="portrait"><table><tbody><tr><td rowspan="1" colspan="1">1</td><td rowspan="1" colspan="1">Coloration of head and pronotum different (head black and pronotum red)</td><td rowspan="1" colspan="1">
                      <bold>2</bold>
                    </td></tr><tr><td rowspan="1" colspan="1">–</td><td rowspan="1" colspan="1">Coloration of head and pronotum uniform (reddish brown to black)</td><td rowspan="1" colspan="1">
                      <bold>6</bold>
                    </td></tr><tr><td rowspan="1" colspan="1">2</td><td rowspan="1" colspan="1">Elytra unicolorous, black; antenna shorter (<abbrev xmlns:xlink="http://www.w3.org/1999/xlink" xlink:title="length of antenna" xlink:type="simple">AnL</abbrev> 1.65 mm)</td><td rowspan="1" colspan="1">
                      <bold><italic><tp:taxon-name><tp:taxon-name-part taxon-name-part-type="genus" reg="Oedichirus">O.</tp:taxon-name-part> <tp:taxon-name-part taxon-name-part-type="species" reg="longipennis">longipennis</tp:taxon-name-part></tp:taxon-name></italic> Kraatz, 1859</bold>
                    </td></tr><tr><td rowspan="1" colspan="1">–</td><td rowspan="1" colspan="1">Elytra bicolorous, black apically, and with half or posterior third red; antenna longer (<abbrev xmlns:xlink="http://www.w3.org/1999/xlink" xlink:title="length of antenna" xlink:type="simple">AnL</abbrev> ≥ 1.8 mm)</td><td rowspan="1" colspan="1">
                      <bold>3</bold>
                    </td></tr><tr><td rowspan="1" colspan="1">3</td><td rowspan="1" colspan="1">Abdominal segments III–V red; posterior halves of meso- and metafemora of legs light brown, distal halves gradually infuscate; length of forebody (<abbrev xmlns:xlink="http://www.w3.org/1999/xlink" xlink:title="forebody length" xlink:type="simple">FL</abbrev>): 3.1 mm</td><td rowspan="1" colspan="1">
                      <bold>4</bold>
                    </td></tr><tr><td rowspan="1" colspan="1">–</td><td rowspan="1" colspan="1">Abdominal segments III–VI red; legs unicolorous, light brown or testaceous; length of forebody (<abbrev xmlns:xlink="http://www.w3.org/1999/xlink" xlink:title="forebody length" xlink:type="simple">FL</abbrev>) more than 3.4 mm</td><td rowspan="1" colspan="1">
                      <bold>5</bold>
                    </td></tr><tr><td rowspan="1" colspan="1">4</td><td rowspan="1" colspan="1">Head more transverse (<abbrev xmlns:xlink="http://www.w3.org/1999/xlink" xlink:title="head width" xlink:type="simple">HW</abbrev>/<abbrev xmlns:xlink="http://www.w3.org/1999/xlink" xlink:title="head length" xlink:type="simple">HL</abbrev> 1.31); elytra width (<abbrev xmlns:xlink="http://www.w3.org/1999/xlink" xlink:title="elytra width" xlink:type="simple">EW</abbrev>): 1.3 mm</td><td rowspan="1" colspan="1">
                      <bold><italic><tp:taxon-name><tp:taxon-name-part taxon-name-part-type="genus" reg="Oedichirus">O.</tp:taxon-name-part> <tp:taxon-name-part taxon-name-part-type="species" reg="astoni">astoni</tp:taxon-name-part></tp:taxon-name></italic> Rougemont, 2018</bold>
                    </td></tr><tr><td rowspan="1" colspan="1">–</td><td rowspan="1" colspan="1">Head less transverse (<abbrev xmlns:xlink="http://www.w3.org/1999/xlink" xlink:title="head width" xlink:type="simple">HW</abbrev>/<abbrev xmlns:xlink="http://www.w3.org/1999/xlink" xlink:title="head length" xlink:type="simple">HL</abbrev> 1.21); elytra width (<abbrev xmlns:xlink="http://www.w3.org/1999/xlink" xlink:title="elytra width" xlink:type="simple">EW</abbrev>): 1.42 mm</td><td rowspan="1" colspan="1">
                      <bold><italic><tp:taxon-name><tp:taxon-name-part taxon-name-part-type="genus" reg="Oedichirus">O.</tp:taxon-name-part> <tp:taxon-name-part taxon-name-part-type="species" reg="guomindangi">guomindangi</tp:taxon-name-part></tp:taxon-name></italic> Rougemont, 2018</bold>
                    </td></tr><tr><td rowspan="1" colspan="1">5</td><td rowspan="1" colspan="1">Larger species (<abbrev xmlns:xlink="http://www.w3.org/1999/xlink" xlink:title="Body length" xlink:type="simple">BL</abbrev> 7.89 mm, <abbrev xmlns:xlink="http://www.w3.org/1999/xlink" xlink:title="forebody length" xlink:type="simple">FL</abbrev> 3.44 mm); antenna much longer (<abbrev xmlns:xlink="http://www.w3.org/1999/xlink" xlink:title="length of antenna" xlink:type="simple">AnL</abbrev> 2.16 mm); aedeagus stouter, without conspicuous processes in lateral view</td><td rowspan="1" colspan="1"><bold><italic><tp:taxon-name><tp:taxon-name-part taxon-name-part-type="genus" reg="Oedichirus">O.</tp:taxon-name-part> <tp:taxon-name-part taxon-name-part-type="species" reg="biwenxuani">biwenxuani</tp:taxon-name-part></tp:taxon-name></italic> Tang &amp; Peng, sp. nov</bold>.</td></tr><tr><td rowspan="1" colspan="1">–</td><td rowspan="1" colspan="1">Smaller species (<abbrev xmlns:xlink="http://www.w3.org/1999/xlink" xlink:title="Body length" xlink:type="simple">BL</abbrev> 7 mm, <abbrev xmlns:xlink="http://www.w3.org/1999/xlink" xlink:title="forebody length" xlink:type="simple">FL</abbrev> 3.4 mm); antenna much shorter (<abbrev xmlns:xlink="http://www.w3.org/1999/xlink" xlink:title="length of antenna" xlink:type="simple">AnL</abbrev> 1.8 mm); aedeagus slenderer, with two conspicuous processes in lateral view</td><td rowspan="1" colspan="1">
                      <bold><italic><tp:taxon-name><tp:taxon-name-part taxon-name-part-type="genus" reg="Oedichirus">O.</tp:taxon-name-part> <tp:taxon-name-part taxon-name-part-type="species" reg="chapmani">chapmani</tp:taxon-name-part></tp:taxon-name></italic> Cameron, 1940</bold>
                    </td></tr><tr><td rowspan="1" colspan="1">6</td><td rowspan="1" colspan="1">Coloration of body lighter, reddish brown or brown, but with dark or black apex</td><td rowspan="1" colspan="1">
                      <bold>7</bold>
                    </td></tr><tr><td rowspan="1" colspan="1">–</td><td rowspan="1" colspan="1">Coloration of body much darker, uniformly black</td><td rowspan="1" colspan="1">
                      <bold>8</bold>
                    </td></tr><tr><td rowspan="1" colspan="1">7</td><td rowspan="1" colspan="1">Pronotum stouter (<abbrev xmlns:xlink="http://www.w3.org/1999/xlink" xlink:title="pronotum width" xlink:type="simple">PW</abbrev>/<abbrev xmlns:xlink="http://www.w3.org/1999/xlink" xlink:title="pronotum length" xlink:type="simple">PL</abbrev>: 0.78); posterior margin of male sternite VI with oxhorn-shaped projection; male sternite VII asymmetrical, with deep and large postero-median impression; male sternite VIII with symmetrical subtriangular posterior excision</td><td rowspan="1" colspan="1"><bold><italic><tp:taxon-name><tp:taxon-name-part taxon-name-part-type="genus" reg="Oedichirus">O.</tp:taxon-name-part> <tp:taxon-name-part taxon-name-part-type="species" reg="excisus">excisus</tp:taxon-name-part></tp:taxon-name></italic> Tang &amp; Peng, sp. nov</bold>.</td></tr><tr><td rowspan="1" colspan="1">–</td><td rowspan="1" colspan="1">Pronotum slenderer (<abbrev xmlns:xlink="http://www.w3.org/1999/xlink" xlink:title="pronotum width" xlink:type="simple">PW</abbrev>/<abbrev xmlns:xlink="http://www.w3.org/1999/xlink" xlink:title="pronotum length" xlink:type="simple">PL</abbrev>: 0.73); posterior margin of male sternite VI without projection; male sternite VII symmetrical, without conspicuous impression; male sternite VIII with asymmetrical posterior excision</td><td rowspan="1" colspan="1">
                      <bold><italic><tp:taxon-name><tp:taxon-name-part taxon-name-part-type="genus" reg="Oedichirus">O.</tp:taxon-name-part> <tp:taxon-name-part taxon-name-part-type="species" reg="kuroshio">kuroshio</tp:taxon-name-part></tp:taxon-name></italic> Hayashi, 1989</bold>
                    </td></tr><tr><td rowspan="1" colspan="1">8</td><td rowspan="1" colspan="1">Larger species (<abbrev xmlns:xlink="http://www.w3.org/1999/xlink" xlink:title="Body length" xlink:type="simple">BL</abbrev> ≥ 11.5 mm); elytra width (<abbrev xmlns:xlink="http://www.w3.org/1999/xlink" xlink:title="elytra width" xlink:type="simple">EW</abbrev>) more than 1.75 mm</td><td rowspan="1" colspan="1">
                      <bold>9</bold>
                    </td></tr><tr><td rowspan="1" colspan="1">–</td><td rowspan="1" colspan="1">Smaller species (<abbrev xmlns:xlink="http://www.w3.org/1999/xlink" xlink:title="Body length" xlink:type="simple">BL</abbrev> ≤ 10.6 mm); elytra width (<abbrev xmlns:xlink="http://www.w3.org/1999/xlink" xlink:title="elytra width" xlink:type="simple">EW</abbrev>) no more than 1.60 mm</td><td rowspan="1" colspan="1">
                      <bold>10</bold>
                    </td></tr><tr><td rowspan="1" colspan="1">9</td><td rowspan="1" colspan="1">Head width (<abbrev xmlns:xlink="http://www.w3.org/1999/xlink" xlink:title="head width" xlink:type="simple">HW</abbrev>): 1.25 mm; punctures on disc of pronotum distinctly arranged in series</td><td rowspan="1" colspan="1">
                      <bold><italic><tp:taxon-name><tp:taxon-name-part taxon-name-part-type="genus" reg="Oedichirus">O.</tp:taxon-name-part> <tp:taxon-name-part taxon-name-part-type="species" reg="formosanus">formosanus</tp:taxon-name-part></tp:taxon-name></italic> Rougemont, 2018</bold>
                    </td></tr><tr><td rowspan="1" colspan="1">–</td><td rowspan="1" colspan="1">Head width (<abbrev xmlns:xlink="http://www.w3.org/1999/xlink" xlink:title="head width" xlink:type="simple">HW</abbrev>): 1.82 mm; punctures on disc of pronotum not forming discernible series</td><td rowspan="1" colspan="1">
                      <bold><italic><tp:taxon-name><tp:taxon-name-part taxon-name-part-type="genus" reg="Oedichirus">O.</tp:taxon-name-part> <tp:taxon-name-part taxon-name-part-type="species" reg="laoticus">laoticus</tp:taxon-name-part></tp:taxon-name></italic> Rougemont, 2018</bold>
                    </td></tr><tr><td rowspan="1" colspan="1">10</td><td rowspan="1" colspan="1">Pronotum much longer (<abbrev xmlns:xlink="http://www.w3.org/1999/xlink" xlink:title="pronotum length" xlink:type="simple">PL</abbrev>: 1.44 mm); posterior margin of male sternite VI with sharply pointed keel; posterior excision of male sternite VIII deeper; aedeagus with one process subapically</td><td rowspan="1" colspan="1">
                      <bold><italic><tp:taxon-name><tp:taxon-name-part taxon-name-part-type="genus" reg="Oedichirus">O.</tp:taxon-name-part> <tp:taxon-name-part taxon-name-part-type="species" reg="tibetanus">tibetanus</tp:taxon-name-part></tp:taxon-name></italic> Duan, Yue &amp; Li, 2024</bold>
                    </td></tr><tr><td rowspan="1" colspan="1">–</td><td rowspan="1" colspan="1">Pronotum shorter (<abbrev xmlns:xlink="http://www.w3.org/1999/xlink" xlink:title="pronotum length" xlink:type="simple">PL</abbrev> ≤ 1.26 mm); posterior margin of male sternite VI without pointed keel; posterior excision of male sternite VIII shallower; aedeagus with two processes subapically</td><td rowspan="1" colspan="1">
                      <bold>11</bold>
                    </td></tr><tr><td rowspan="1" colspan="1">11</td><td rowspan="1" colspan="1">Legs yellowish brown; pronotum longer (<abbrev xmlns:xlink="http://www.w3.org/1999/xlink" xlink:title="pronotum length" xlink:type="simple">PL</abbrev>: 1.15–1.26 mm); male sternite VIII with deeper posterior excision; ventral process of aedeagus lamellate</td><td rowspan="1" colspan="1"><bold><italic><tp:taxon-name><tp:taxon-name-part taxon-name-part-type="genus" reg="Oedichirus">O.</tp:taxon-name-part> <tp:taxon-name-part taxon-name-part-type="species" reg="acutus">acutus</tp:taxon-name-part></tp:taxon-name></italic> Tang &amp; Peng, sp. nov</bold>.</td></tr><tr><td rowspan="1" colspan="1">–</td><td rowspan="1" colspan="1">Legs brown; pronotum shorter (<abbrev xmlns:xlink="http://www.w3.org/1999/xlink" xlink:title="pronotum length" xlink:type="simple">PL</abbrev>: 1.0 mm); male sternite VIII with shallower posterior excision; ventral process of aedeagus stout</td><td rowspan="1" colspan="1">
                      <bold><italic><tp:taxon-name><tp:taxon-name-part taxon-name-part-type="genus" reg="Oedichirus">O.</tp:taxon-name-part> <tp:taxon-name-part taxon-name-part-type="species" reg="ovalisis">ovalisis</tp:taxon-name-part></tp:taxon-name></italic> Duan, Yue &amp; Li, 2024</bold>
                    </td></tr></tbody></table></table-wrap></sec></tp:treatment-sec><ref-list><ref id="B3"><mixed-citation xmlns:xlink="http://www.w3.org/1999/xlink" xlink:type="simple">Duan JD, Yue CM, Ma HY, Lin HQ, Li XY (2024) Three new species of the genus <italic><tp:taxon-name><tp:taxon-name-part taxon-name-part-type="genus">Oedichirus</tp:taxon-name-part></tp:taxon-name></italic> Erichson, 1839 (<tp:taxon-name><tp:taxon-name-part taxon-name-part-type="order">Coleoptera</tp:taxon-name-part></tp:taxon-name>: <tp:taxon-name><tp:taxon-name-part taxon-name-part-type="family">Staphylinidae</tp:taxon-name-part></tp:taxon-name>: <tp:taxon-name><tp:taxon-name-part taxon-name-part-type="subfamily">Paederinae</tp:taxon-name-part></tp:taxon-name>: <tp:taxon-name><tp:taxon-name-part taxon-name-part-type="tribe">Pinophilini</tp:taxon-name-part></tp:taxon-name>) from China. Zootaxa 5528(1): 383–392. <ext-link xlink:href="10.11646/zootaxa.5528.1.28" ext-link-type="doi" xlink:type="simple">https://doi.org/10.11646/zootaxa.5528.1.28</ext-link></mixed-citation></ref></ref-list></tp:taxon-treatment>
